# Supplementary material for: Magnetic-Transition-Metal Oxides Modified Pollen-Derived Porous Carbon for Enhanced Absorption Performance
Source: Int J Environ Res Public Health. 2022 Dec 13;19(24):16740. doi: 10.3390/ijerph192416740 (PMC9778859; doi:10.3390/ijerph192416740)
Supplement: Supplementary file 1 [file ijerph-19-16740-s001.zip]

Archive with 1 entries (1 files):
- ijerph-2033473-supplementary.pdf
